# Supplementary material for: A new cryptic species of Anolis lizard from northwestern South America (Iguanidae, Dactyloinae)
Source: Zookeys. 2018 Nov 1;(794):135–63. doi: 10.3897/zookeys.794.26936 (PMC6224367; doi:10.3897/zookeys.794.26936)
Supplement: XML Treatment for Anolis dracula [file zookeys.794.26936-treatment1.xml]

<!DOCTYPE tp:taxon-treatment
  PUBLIC "-//TaxonX//DTD Taxonomic Treatment Publishing DTD v0 20100105//EN" "tax-treatment-NSO.dtd">
<tp:taxon-treatment xmlns:tp="http://www.plazi.org/taxpub"><tp:treatment-meta><kwd-group><label>Taxon classification</label><kwd><named-content xmlns:xlink="http://www.w3.org/1999/xlink" content-type="kingdom">Animalia</named-content></kwd><kwd><named-content xmlns:xlink="http://www.w3.org/1999/xlink" content-type="order">Squamata</named-content></kwd><kwd><named-content xmlns:xlink="http://www.w3.org/1999/xlink" content-type="family">Iguanidae</named-content></kwd></kwd-group><mixed-citation publication-type="journal"><person-group><name><surname>Yánez-Muñoz</surname><given-names>Mario H.</given-names></name><name><surname>Reyes-Puig</surname><given-names>Carolina</given-names></name><name><surname>Reyes-Puig</surname><given-names>Juan Pablo</given-names></name><name><surname>Velasco</surname><given-names>Julián A.</given-names></name><name><surname>Ayala-Varela</surname><given-names>Fernando</given-names></name><name><surname>Torres-Carvajal</surname><given-names>Omar</given-names></name></person-group><article-title>A new cryptic species of <italic><tp:taxon-name><tp:taxon-name-part taxon-name-part-type="genus" reg="Anolis">Anolis</tp:taxon-name-part></tp:taxon-name></italic> lizard from northwestern South America (<tp:taxon-name><tp:taxon-name-part taxon-name-part-type="family">Iguanidae</tp:taxon-name-part></tp:taxon-name>, <tp:taxon-name><tp:taxon-name-part taxon-name-part-type="subfamily">Dactyloinae</tp:taxon-name-part></tp:taxon-name>)</article-title><source>Zookeys</source><day>1</day><month>11</month><year>2018</year><volume>2018</volume><issue>794</issue><fpage>135</fpage><lpage>163</lpage><pub-id pub-id-type="doi">10.3897/zookeys.794.26936</pub-id></mixed-citation></tp:treatment-meta><tp:nomenclature><tp:taxon-name>
            <tp:taxon-name-part taxon-name-part-type="genus" reg="Anolis">Anolis</tp:taxon-name-part>
            <tp:taxon-name-part taxon-name-part-type="species" reg="dracula">dracula</tp:taxon-name-part>
            <object-id xmlns:xlink="http://www.w3.org/1999/xlink" content-type="zoobank" xlink:type="simple">http://zoobank.org/86C3BFDA-80D6-4A21-BD03-B6DC8B9FD1F9</object-id>
          </tp:taxon-name><tp:taxon-status xmlns:xlink="http://www.w3.org/1999/xlink" xlink:type="simple">sp. n.</tp:taxon-status><xref ref-type="fig" rid="F1">Figs 1</xref><xref ref-type="fig" rid="F2">, 2</xref><xref ref-type="fig" rid="F3">, 3</xref><xref ref-type="fig" rid="F4">, 4</xref><xref ref-type="fig" rid="F5">, 5</xref><xref ref-type="fig" rid="F6">, 6</xref><xref ref-type="fig" rid="F7">, 7 Proposed standard English name: Dracula Anole Proposed standard Spanish name: Anolis dracula</xref></tp:nomenclature><tp:treatment-sec sec-type="material" id="SECID0EENAE"><title>Material.</title><p><bold>Holotype.</bold><named-content xmlns:xlink="http://www.w3.org/1999/xlink" content-type="dwc:institutional_code" xlink:type="simple">DHMECN</named-content> 12579, adult male, from km 18 road Gualpi-Chical, <named-content xmlns:xlink="http://www.w3.org/1999/xlink" content-type="dwc:verbatimCoordinates" xlink:type="simple"><named-content content-type="geo-json" specific-use="{&#34;type&#34;:&#34;Point&#34;,&#34;coordinates&#34;:[-78.231275,0.852294]}" id="NCID0EUNAE" xlink:type="simple">0°51'8.26"N, 78°13'52.59"W</named-content></named-content>, 2200 m, near Reserva Dracula, Parroquia El Chical, Cantón Tulcán, Provincia Carchi, Ecuador, collected 22 July 2015 by Mario H. Yánez-Muñoz, Juan P. Reyes-Puig, Jorge Brito M., and Héctor Yela. <bold>Paratypes (34).</bold> COLOMBIA (2): <bold><italic>Departamento Nariño</italic></bold>: Municipio Tumaco: km 6 road Altaquer-Pasto, <named-content xmlns:xlink="http://www.w3.org/1999/xlink" content-type="dwc:verbatimCoordinates" xlink:type="simple"><named-content content-type="geo-json" specific-use="{&#34;type&#34;:&#34;Point&#34;,&#34;coordinates&#34;:[-78.019414,1.239844]}" id="NCID0EBOAE" xlink:type="simple">1°14'23.44"N, 78°01'09.89"W</named-content></named-content>, 1400 m, Finca de Arcecio, collected 18 August 1991 by Victor Serrano, <named-content xmlns:xlink="http://www.w3.org/1999/xlink" content-type="dwc:institutional_code" xlink:type="simple">UVC</named-content> 10802 (adult male); Reserva Natural Río Nambí, <named-content xmlns:xlink="http://www.w3.org/1999/xlink" content-type="dwc:verbatimCoordinates" xlink:type="simple"><named-content content-type="geo-json" specific-use="{&#34;type&#34;:&#34;Point&#34;,&#34;coordinates&#34;:[-78.075350,1.300206]}" id="NCID0EOOAE" xlink:type="simple">1°18'0.74"N, 78°04'31.26"W</named-content></named-content>, 1450 m, collected 7 April 2006 by William Beltrán, <named-content xmlns:xlink="http://www.w3.org/1999/xlink" content-type="dwc:institutional_code" xlink:type="simple">UVC</named-content> 16001 (adult male); ECUADOR (32): <bold><italic>Provincia Carchi</italic></bold> (30): Cantón Tulcán (30): km 18 road Gualpi-Chical, near Reserva Dracula, Parroquia Chical, <named-content xmlns:xlink="http://www.w3.org/1999/xlink" content-type="dwc:verbatimCoordinates" xlink:type="simple"><named-content content-type="geo-json" specific-use="{&#34;type&#34;:&#34;Point&#34;,&#34;coordinates&#34;:[-78.231275,0.852294]}" id="NCID0E5OAE" xlink:type="simple">0°51'8.26"N, 78°13'52.59"W</named-content></named-content>, 2200 m, collected 22 July 2015 by Mario H. Yánez-Muñoz, Juan P. Reyes-Puig, Jorge Brito M., and Héctor Yela, <named-content xmlns:xlink="http://www.w3.org/1999/xlink" content-type="dwc:institutional_code" xlink:type="simple">DHMECN</named-content> 12580–81 (adult males), 12583 (subadult male), 12582 and 12584 (juveniles), <named-content xmlns:xlink="http://www.w3.org/1999/xlink" content-type="dwc:institutional_code" xlink:type="simple">DHMECN</named-content> 12760 (female) (same data as holotype); base of Cerro Oscuro, Parroquia El Chical, <named-content xmlns:xlink="http://www.w3.org/1999/xlink" content-type="dwc:verbatimCoordinates" xlink:type="simple"><named-content content-type="geo-json" specific-use="{&#34;type&#34;:&#34;Point&#34;,&#34;coordinates&#34;:[-78.191639,0.904564]}" id="NCID0EQPAE" xlink:type="simple">0°54'16.43"N, 78°11'29.90"W</named-content></named-content>, 1600 m, collected 21–29 July 2015 by Mario Yánez-Muñoz, Juan Reyes-Puig, Jorge Brito M., and Héctor Yela, <named-content xmlns:xlink="http://www.w3.org/1999/xlink" content-type="dwc:institutional_code" xlink:type="simple">DHMECN</named-content> 12751–53, 12755, 12558 (adult males),12578 (subadult male), 12570, 12756–57, 12759, 12762, 12770 (adult females); Cerro Oscuro, Parroquia El Chical, <named-content xmlns:xlink="http://www.w3.org/1999/xlink" content-type="dwc:verbatimCoordinates" xlink:type="simple"><named-content content-type="geo-json" specific-use="{&#34;type&#34;:&#34;Point&#34;,&#34;coordinates&#34;:[-78.184611,0.910019]}" id="NCID0E4PAE" xlink:type="simple">0°54'36.07"N, 78°11'4.60"W</named-content></named-content>, 1730 m, collected 23 July 2015 by Mario Yánez-Muñoz, Juan Reyes-Puig, Jorge Brito M., and Héctor Yela, <named-content xmlns:xlink="http://www.w3.org/1999/xlink" content-type="dwc:institutional_code" xlink:type="simple">DHMECN</named-content> 12586–87 (adult males); stream of San José de Río Blanco, 4 km SW El Chical, <named-content xmlns:xlink="http://www.w3.org/1999/xlink" content-type="dwc:verbatimCoordinates" xlink:type="simple"><named-content content-type="geo-json" specific-use="{&#34;type&#34;:&#34;Point&#34;,&#34;coordinates&#34;:[-78.200000,0.900000]}" id="NCID0EKQAE" xlink:type="simple">0°54’N 78°12’W</named-content></named-content>, 1650 m, collected 16 August 1988 by Doug Wechsler, <named-content xmlns:xlink="http://www.w3.org/1999/xlink" content-type="dwc:institutional_code" xlink:type="simple">DHMECN</named-content> 0369 (adult female); Río San Pablo, near El Chical, Parroquia Chical, <named-content xmlns:xlink="http://www.w3.org/1999/xlink" content-type="dwc:verbatimCoordinates" xlink:type="simple"><named-content content-type="geo-json" specific-use="{&#34;type&#34;:&#34;Point&#34;,&#34;coordinates&#34;:[-78.162839,0.903019]}" id="NCID0EXQAE" xlink:type="simple">0°54'10.87"N, 78°9'46.22"W</named-content></named-content>, 1399 m, collected 3 July 2011 by Fernando Ayala, Alejandro Arteaga, Lucas Bustamante, Francy Mora, and Paulina Romero, <named-content xmlns:xlink="http://www.w3.org/1999/xlink" content-type="dwc:institutional_code" xlink:type="simple">QCAZ</named-content> 4381, 4384, 4387 (adult females); Sendero Ecológico Teldibi, Parroquia Maldonado, <named-content xmlns:xlink="http://www.w3.org/1999/xlink" content-type="dwc:verbatimCoordinates" xlink:type="simple"><named-content content-type="geo-json" specific-use="{&#34;type&#34;:&#34;Point&#34;,&#34;coordinates&#34;:[-78.107819,0.913008]}" id="NCID0EERAE" xlink:type="simple">0°54'46.83"N, 78°6'28.15"W</named-content></named-content>, 1477 m, collected 5 July 2011 by Fernando Ayala, Alejandro Arteaga, Lucas Bustamante, Francy Mora, and Paulina Romero, <named-content xmlns:xlink="http://www.w3.org/1999/xlink" content-type="dwc:institutional_code" xlink:type="simple">QCAZ</named-content> 4405 (subadult male); Sendero Ecológico Teldibi, parroquia Maldonado, <named-content xmlns:xlink="http://www.w3.org/1999/xlink" content-type="dwc:verbatimCoordinates" xlink:type="simple"><named-content content-type="geo-json" specific-use="{&#34;type&#34;:&#34;Point&#34;,&#34;coordinates&#34;:[-78.110628,0.913369]}" id="NCID0ERRAE" xlink:type="simple">0°54'48.13"N, 78°6'38.26"W</named-content></named-content>, 1389 m, collected 5 July 2011 by Fernando Ayala, Alejandro Arteaga, Lucas Bustamante, Francy Mora, and Paulina Romero, <named-content xmlns:xlink="http://www.w3.org/1999/xlink" content-type="dwc:institutional_code" xlink:type="simple">QCAZ</named-content> 4411 (adult female); Esperanza, Río Pailón, Parroquia El Chical, <named-content xmlns:xlink="http://www.w3.org/1999/xlink" content-type="dwc:verbatimCoordinates" xlink:type="simple"><named-content content-type="geo-json" specific-use="{&#34;type&#34;:&#34;Point&#34;,&#34;coordinates&#34;:[-78.238358,0.952969]}" id="NCID0E5RAE" xlink:type="simple">0°57'10.69"N, 78°14'18.09"W</named-content></named-content>, 1608 m, collected 27 August 2016 by Diego Almeida, <named-content xmlns:xlink="http://www.w3.org/1999/xlink" content-type="dwc:institutional_code" xlink:type="simple">QCAZ</named-content> 14869–70, 14875–77, 14881 (adult females), <named-content xmlns:xlink="http://www.w3.org/1999/xlink" content-type="dwc:institutional_code" xlink:type="simple">QCAZ</named-content> 14879 (adult male); <bold><italic>Provincia Imbabura</italic></bold> (2): Cantón Ibarra (2): Santa Cecilia, Parroquia Lita, <named-content xmlns:xlink="http://www.w3.org/1999/xlink" content-type="dwc:verbatimCoordinates" xlink:type="simple"><named-content content-type="geo-json" specific-use="{&#34;type&#34;:&#34;Point&#34;,&#34;coordinates&#34;:[-78.457400,0.844308]}" id="NCID0ETSAE" xlink:type="simple">0°50'39.51"N, 78°27'26.64"W</named-content></named-content>, 1600 m, collected 29 July 2017 by Jorge Valencia, FHGO 11282 (adult female), FHGO 10817 (adult male).</p><fig id="F1" position="float" orientation="portrait"><label>Figure 1.</label><caption><p><italic><tp:taxon-name><tp:taxon-name-part taxon-name-part-type="genus" reg="Anolis">Anolis</tp:taxon-name-part><tp:taxon-name-part taxon-name-part-type="species" reg="dracula">dracula</tp:taxon-name-part></tp:taxon-name></italic> sp. n. Holotype <named-content xmlns:xlink="http://www.w3.org/1999/xlink" content-type="dwc:institutional_code" xlink:type="simple">DHMECN</named-content> 12579, 91 mm SVL. Dorsal (top), ventral (middle) and lateral (bottom) views of head. Photographs by Mario H Yánez-Muñoz.</p></caption><graphic xmlns:xlink="http://www.w3.org/1999/xlink" xlink:href="zookeys-794-135-g001.jpg" position="float" orientation="portrait" xlink:type="simple" id="oo_239846.jpg"/></fig><fig id="F2" position="float" orientation="portrait"><label>Figure 2.</label><caption><p>Comparison of <italic><tp:taxon-name><tp:taxon-name-part taxon-name-part-type="genus" reg="Anolis">Anolis</tp:taxon-name-part><tp:taxon-name-part taxon-name-part-type="species" reg="dracula">dracula</tp:taxon-name-part></tp:taxon-name></italic> sp. n. with similar species. From top to bottom: male of <italic><tp:taxon-name><tp:taxon-name-part taxon-name-part-type="genus" reg="Anolis">A.</tp:taxon-name-part><tp:taxon-name-part taxon-name-part-type="species" reg="dracula">dracula</tp:taxon-name-part></tp:taxon-name></italic>, Holotype <named-content xmlns:xlink="http://www.w3.org/1999/xlink" content-type="dwc:institutional_code" xlink:type="simple">DHMECN</named-content> 12579, 91 mm SVL; male of <italic><tp:taxon-name><tp:taxon-name-part taxon-name-part-type="genus" reg="Anolis">A.</tp:taxon-name-part><tp:taxon-name-part taxon-name-part-type="species" reg="aequatorialis">aequatorialis</tp:taxon-name-part></tp:taxon-name></italic>, not collected; male of <italic><tp:taxon-name><tp:taxon-name-part taxon-name-part-type="genus" reg="Anolis">A.</tp:taxon-name-part><tp:taxon-name-part taxon-name-part-type="species" reg="fitchi">fitchi</tp:taxon-name-part></tp:taxon-name></italic><named-content xmlns:xlink="http://www.w3.org/1999/xlink" content-type="dwc:institutional_code" xlink:type="simple">DHMECN</named-content> 11628, 74 mm SVL, male of <italic><tp:taxon-name><tp:taxon-name-part taxon-name-part-type="genus" reg="Anolis">A.</tp:taxon-name-part><tp:taxon-name-part taxon-name-part-type="species" reg="podocarpus">podocarpus</tp:taxon-name-part></tp:taxon-name></italic><named-content xmlns:xlink="http://www.w3.org/1999/xlink" content-type="dwc:institutional_code" xlink:type="simple">QCAZ</named-content> 10126, 87 mm SVL. Photographs, from top to bottom, by Mario Yánez-Muñoz, Carolina Reyes-Puig, Mario Yánez-Muñoz, and Fernando Ayala Varela.</p></caption><graphic xmlns:xlink="http://www.w3.org/1999/xlink" xlink:href="zookeys-794-135-g002.jpg" position="float" orientation="portrait" xlink:type="simple" id="oo_239847.jpg"/></fig><fig id="F3" position="float" orientation="portrait"><label>Figure 3.</label><caption><p>Head and throat region of <italic><tp:taxon-name><tp:taxon-name-part taxon-name-part-type="genus" reg="Anolis">Anolis</tp:taxon-name-part><tp:taxon-name-part taxon-name-part-type="species" reg="aequatorialis">aequatorialis</tp:taxon-name-part></tp:taxon-name></italic> (top, individual not collected) and <italic><tp:taxon-name><tp:taxon-name-part taxon-name-part-type="genus" reg="Anolis">A.</tp:taxon-name-part><tp:taxon-name-part taxon-name-part-type="species" reg="dracula">dracula</tp:taxon-name-part></tp:taxon-name></italic> sp. n. (bottom left, <named-content xmlns:xlink="http://www.w3.org/1999/xlink" content-type="dwc:institutional_code" xlink:type="simple">DHMECN</named-content> 12579, holotype, bottom right <named-content xmlns:xlink="http://www.w3.org/1999/xlink" content-type="dwc:institutional_code" xlink:type="simple">QCAZ</named-content> 4365). Photographs by Mario Yánez Muñoz, Carolina Reyes-Puig, and Santiago Ron.</p></caption><graphic xmlns:xlink="http://www.w3.org/1999/xlink" xlink:href="zookeys-794-135-g003.jpg" position="float" orientation="portrait" xlink:type="simple" id="oo_239848.jpg"/></fig><fig id="F4" position="float" orientation="portrait"><label>Figure 4.</label><caption><p>Dewlap of <italic><tp:taxon-name><tp:taxon-name-part taxon-name-part-type="genus" reg="Anolis">Anolis</tp:taxon-name-part><tp:taxon-name-part taxon-name-part-type="species" reg="dracula">dracula</tp:taxon-name-part></tp:taxon-name></italic> sp. n. and three similar species. <bold>A</bold> male of <italic><tp:taxon-name><tp:taxon-name-part taxon-name-part-type="genus" reg="Anolis">A.</tp:taxon-name-part><tp:taxon-name-part taxon-name-part-type="species" reg="dracula">dracula</tp:taxon-name-part></tp:taxon-name></italic>, paratype <named-content xmlns:xlink="http://www.w3.org/1999/xlink" content-type="dwc:institutional_code" xlink:type="simple">DHMECN</named-content> 12579, 90.9 mm SVL <bold>B</bold> female of <italic><tp:taxon-name><tp:taxon-name-part taxon-name-part-type="genus" reg="Anolis">A.</tp:taxon-name-part><tp:taxon-name-part taxon-name-part-type="species" reg="dracula">dracula</tp:taxon-name-part></tp:taxon-name></italic>, paratype DHMECN12587, 80.2 mm SVL <bold>C</bold> subadult female of <italic><tp:taxon-name><tp:taxon-name-part taxon-name-part-type="genus" reg="Anolis">A.</tp:taxon-name-part><tp:taxon-name-part taxon-name-part-type="species" reg="dracula">dracula</tp:taxon-name-part></tp:taxon-name></italic>, <named-content xmlns:xlink="http://www.w3.org/1999/xlink" content-type="dwc:institutional_code" xlink:type="simple">DHMECN</named-content> 12584, 53.4 mm SVL <bold>D</bold> male of <italic><tp:taxon-name><tp:taxon-name-part taxon-name-part-type="genus" reg="Anolis">A.</tp:taxon-name-part><tp:taxon-name-part taxon-name-part-type="species" reg="aequatorialis">aequatorialis</tp:taxon-name-part></tp:taxon-name></italic>, QCAZ11605, <bold>E</bold> male of <italic><tp:taxon-name><tp:taxon-name-part taxon-name-part-type="genus" reg="Anolis">A.</tp:taxon-name-part><tp:taxon-name-part taxon-name-part-type="species" reg="fitchi">fitchi</tp:taxon-name-part></tp:taxon-name></italic>, QCAZ8770, 90.5 mm SVL <bold>F</bold> male of <italic><tp:taxon-name><tp:taxon-name-part taxon-name-part-type="genus" reg="Anolis">A.</tp:taxon-name-part><tp:taxon-name-part taxon-name-part-type="species" reg="podocarpus">podocarpus</tp:taxon-name-part></tp:taxon-name></italic>, QCAZ10126, 87.0 mm SVL Photographs by Mario Yánez-Muñoz (<bold>A, B, C</bold>), Omar Torres-Carvajal (<bold>D</bold>), Luis Coloma (<bold>E</bold>), and Santiago Ron (<bold>F</bold>).</p></caption><graphic xmlns:xlink="http://www.w3.org/1999/xlink" xlink:href="zookeys-794-135-g004.jpg" position="float" orientation="portrait" xlink:type="simple" id="oo_239849.jpg"/></fig><fig id="F5" position="float" orientation="portrait"><label>Figure 5.</label><caption><p>Color variation in <italic><tp:taxon-name><tp:taxon-name-part taxon-name-part-type="genus" reg="Anolis">Anolis</tp:taxon-name-part><tp:taxon-name-part taxon-name-part-type="species" reg="dracula">dracula</tp:taxon-name-part></tp:taxon-name></italic> sp. n. From top to bottom: Holotype, male <named-content xmlns:xlink="http://www.w3.org/1999/xlink" content-type="dwc:institutional_code" xlink:type="simple">DHMECN</named-content> 12579; male paratype <named-content xmlns:xlink="http://www.w3.org/1999/xlink" content-type="dwc:institutional_code" xlink:type="simple">DHMECN</named-content> 12580; female paratype <named-content xmlns:xlink="http://www.w3.org/1999/xlink" content-type="dwc:institutional_code" xlink:type="simple">DHMECN</named-content> 12760, 72.3 mm SVL; subadult male <named-content xmlns:xlink="http://www.w3.org/1999/xlink" content-type="dwc:institutional_code" xlink:type="simple">DHMECN</named-content> 12578, 70.4 mm SVL. Photographs by Mario Yánez-Muñoz.</p></caption><graphic xmlns:xlink="http://www.w3.org/1999/xlink" xlink:href="zookeys-794-135-g005.jpg" position="float" orientation="portrait" xlink:type="simple" id="oo_239850.jpg"/></fig><fig id="F6" position="float" orientation="portrait"><label>Figure 6.</label><caption><p>Dorsal color pattern in preservative of <italic><tp:taxon-name><tp:taxon-name-part taxon-name-part-type="genus" reg="Anolis">Anolis</tp:taxon-name-part><tp:taxon-name-part taxon-name-part-type="species" reg="dracula">dracula</tp:taxon-name-part></tp:taxon-name></italic> sp. n. From left to right: Male paratype <named-content xmlns:xlink="http://www.w3.org/1999/xlink" content-type="dwc:institutional_code" xlink:type="simple">DHMECN</named-content> 12581, 81.6 mm SVL; male paratype <named-content xmlns:xlink="http://www.w3.org/1999/xlink" content-type="dwc:institutional_code" xlink:type="simple">DHMECN</named-content> 12580, 82.8 mm SVL; male paratype <named-content xmlns:xlink="http://www.w3.org/1999/xlink" content-type="dwc:institutional_code" xlink:type="simple">DHMECN</named-content> 12578, 70.4 mm SVL; female paratype <named-content xmlns:xlink="http://www.w3.org/1999/xlink" content-type="dwc:institutional_code" xlink:type="simple">DHMECN</named-content> 12752, 79.6 mm SVL; female paratype <named-content xmlns:xlink="http://www.w3.org/1999/xlink" content-type="dwc:institutional_code" xlink:type="simple">DHMECN</named-content> 12587, 80.2 mm SVL. Photographs by Mario Yánez-Muñoz.</p></caption><graphic xmlns:xlink="http://www.w3.org/1999/xlink" xlink:href="zookeys-794-135-g006.jpg" position="float" orientation="portrait" xlink:type="simple" id="oo_239851.jpg"/></fig><fig id="F7" position="float" orientation="portrait"><label>Figure 7.</label><caption><p>Flank color pattern in preservative of <italic><tp:taxon-name><tp:taxon-name-part taxon-name-part-type="genus" reg="Anolis">Anolis</tp:taxon-name-part><tp:taxon-name-part taxon-name-part-type="species" reg="dracula">dracula</tp:taxon-name-part></tp:taxon-name></italic> sp. n. From top to bottom: Male paratype <named-content xmlns:xlink="http://www.w3.org/1999/xlink" content-type="dwc:institutional_code" xlink:type="simple">DHMECN</named-content> 12581, 81.6 mm SVL; male paratype <named-content xmlns:xlink="http://www.w3.org/1999/xlink" content-type="dwc:institutional_code" xlink:type="simple">DHMECN</named-content> 12580, 82.8 mm SVL; male paratype <named-content xmlns:xlink="http://www.w3.org/1999/xlink" content-type="dwc:institutional_code" xlink:type="simple">DHMECN</named-content> 12578, 70.4 mm SVL; female paratype <named-content xmlns:xlink="http://www.w3.org/1999/xlink" content-type="dwc:institutional_code" xlink:type="simple">DHMECN</named-content> 12752, 79.6 mm SVL; female paratype <named-content xmlns:xlink="http://www.w3.org/1999/xlink" content-type="dwc:institutional_code" xlink:type="simple">DHMECN</named-content> 12587, 80.2 mm SVL. Photographs by Mario Yánez-Muñoz.</p></caption><graphic xmlns:xlink="http://www.w3.org/1999/xlink" xlink:href="zookeys-794-135-g007.jpg" position="float" orientation="portrait" xlink:type="simple" id="oo_239852.jpg"/></fig><table-wrap id="T3" position="float" orientation="portrait"><label>Table 3.</label><caption><p>Comparison of lepidotic characters, with Wilcoxon-Mann Whitney tests, between <italic><tp:taxon-name><tp:taxon-name-part taxon-name-part-type="genus" reg="Anolis">Anolis</tp:taxon-name-part><tp:taxon-name-part taxon-name-part-type="species" reg="dracula">dracula</tp:taxon-name-part></tp:taxon-name></italic> sp. n. and <italic><tp:taxon-name><tp:taxon-name-part taxon-name-part-type="genus" reg="Anolis">A.</tp:taxon-name-part><tp:taxon-name-part taxon-name-part-type="species" reg="aequatorialis">aequatorialis</tp:taxon-name-part></tp:taxon-name></italic>, from Ecuador and Colombia. For each character the <italic>Z</italic> and <italic>p</italic> values are given, after range and sample size (in parenthesis), and mean/median ± standard deviation for each species. Asterisks indicate the degree of significance, * α = p &lt; 0.05, ** α = p &lt; 0.01.</p></caption><table id="TID0EXRAE" rules="all"><tbody><tr><th rowspan="1" colspan="1">Character</th><th rowspan="1" colspan="1"><italic><tp:taxon-name><tp:taxon-name-part taxon-name-part-type="genus" reg="Anolis">A.</tp:taxon-name-part><tp:taxon-name-part taxon-name-part-type="species" reg="dracula">dracula</tp:taxon-name-part></tp:taxon-name></italic> sp. n.</th><th rowspan="1" colspan="1">
                    <italic><tp:taxon-name>
                        <tp:taxon-name-part taxon-name-part-type="genus" reg="Anolis">A.</tp:taxon-name-part>
                        <tp:taxon-name-part taxon-name-part-type="species" reg="aequatorialis">aequatorialis</tp:taxon-name-part>
                      </tp:taxon-name></italic>
                  </th><th rowspan="1" colspan="1">
                    <italic>Z</italic>
                  </th><th rowspan="1" colspan="1">
                    <italic>p</italic>
                  </th></tr><tr><td rowspan="1" colspan="1">
                    <bold>Scales between second canthals</bold>
                  </td><td rowspan="1" colspan="1">13–17 (34) 14/14.8 ± 1.1</td><td rowspan="1" colspan="1">12–17 (31) 16/14.8 ± 0.9</td><td rowspan="1" colspan="1">0.89324</td><td rowspan="1" colspan="1">0.2153</td></tr><tr><td rowspan="1" colspan="1">
                    <bold>Postrostrals</bold>
                  </td><td rowspan="1" colspan="1">6–9 (34) 6/6.7 ± 0.9</td><td rowspan="1" colspan="1">5–8 (31) 7/6.6 ± 0.9</td><td rowspan="1" colspan="1">-0.30575</td><td rowspan="1" colspan="1">0.7598</td></tr><tr><td rowspan="1" colspan="1">
                    <bold>Loreal rows</bold>
                  </td><td rowspan="1" colspan="1">8–11 (34) 9/9.5 ± 0.6</td><td rowspan="1" colspan="1">7–10 (31) 9/8.5 ± 0.1</td><td rowspan="1" colspan="1">-4.312</td><td rowspan="1" colspan="1"><bold>1.618E-05</bold>***</td></tr><tr><td rowspan="1" colspan="1">
                    <bold>Scales between supraorbital semicircles</bold>
                  </td><td rowspan="1" colspan="1">2–5 (34) 4/4 ± 0.7</td><td rowspan="1" colspan="1">3–5 (31) 4/4.2 ± 0.5</td><td rowspan="1" colspan="1">1.3692</td><td rowspan="1" colspan="1">0.1709</td></tr><tr><td rowspan="1" colspan="1">
                    <bold>Scales between interparietal and semicircles</bold>
                  </td><td rowspan="1" colspan="1">5–7 (34) 6/6.1 ± 0.9</td><td rowspan="1" colspan="1">5–8 (31) 6/6.6 ± 0.8</td><td rowspan="1" colspan="1">2.3944</td><td rowspan="1" colspan="1"><bold>0.01639</bold>*</td></tr><tr><td rowspan="1" colspan="1">
                    <bold>Supralabials to below center of eye</bold>
                  </td><td rowspan="1" colspan="1">6–8 (34) 7/6.8 ± 0.5</td><td rowspan="1" colspan="1">5–7 (31) 6/6.1 ± 0.5</td><td rowspan="1" colspan="1">-5.8868</td><td rowspan="1" colspan="1"><bold>2.19E-08</bold>***</td></tr><tr><td rowspan="1" colspan="1">
                    <bold>Postmentals</bold>
                  </td><td rowspan="1" colspan="1">6–9 (34) 6/6.5 ± 0.9</td><td rowspan="1" colspan="1">5–8 (31) 7/6.7 ± 0.7</td><td rowspan="1" colspan="1">0.90126</td><td rowspan="1" colspan="1">0.3675</td></tr><tr><td rowspan="1" colspan="1">
                    <bold>Lamellae under phalanges III–IV of fourth toe</bold>
                  </td><td rowspan="1" colspan="1">18–23 (34) 20/20.1 ±1.2</td><td rowspan="1" colspan="1">19–23 (31) 21/20.7 ±1.1</td><td rowspan="1" colspan="1">2.5284</td><td rowspan="1" colspan="1"><bold>0.01107</bold>*</td></tr></tbody></table></table-wrap><table-wrap id="T4" position="float" orientation="portrait"><label>Table 4.</label><caption><p>Comparison of morphometric characters, with t-test, between <italic><tp:taxon-name><tp:taxon-name-part taxon-name-part-type="genus" reg="Anolis">Anolis</tp:taxon-name-part><tp:taxon-name-part taxon-name-part-type="species" reg="dracula">dracula</tp:taxon-name-part></tp:taxon-name></italic> sp. n. and <italic><tp:taxon-name><tp:taxon-name-part taxon-name-part-type="genus" reg="Anolis">A.</tp:taxon-name-part><tp:taxon-name-part taxon-name-part-type="species" reg="aequatorialis">aequatorialis</tp:taxon-name-part></tp:taxon-name></italic>, from Ecuador and Colombia. For each character, the <italic>F</italic>, <italic>t</italic>, and <italic>p</italic> values are given, after range, sample size (in parenthesis), and mean ± standard deviation for each species. Asterisks indicate the degree of significance, * α = p &lt; 0.05, ** α = p &lt; 0.01.</p></caption><table id="TID0ER1AE" rules="all"><tbody><tr><th rowspan="1" colspan="1">Character</th><th rowspan="1" colspan="1"><italic><tp:taxon-name><tp:taxon-name-part taxon-name-part-type="genus" reg="Anolis">A.</tp:taxon-name-part><tp:taxon-name-part taxon-name-part-type="species" reg="dracula">dracula</tp:taxon-name-part></tp:taxon-name></italic> sp. n.</th><th rowspan="1" colspan="1">
                    <italic><tp:taxon-name>
                        <tp:taxon-name-part taxon-name-part-type="genus" reg="Anolis">A.</tp:taxon-name-part>
                        <tp:taxon-name-part taxon-name-part-type="species" reg="aequatorialis">aequatorialis</tp:taxon-name-part>
                      </tp:taxon-name></italic>
                  </th><th rowspan="1" colspan="1">
                    <italic>F</italic>
                  </th><th rowspan="1" colspan="1">
                    <italic>p</italic>
                  </th><th rowspan="1" colspan="1">
                    <italic>t</italic>
                  </th><th rowspan="1" colspan="1">
                    <italic>p</italic>
                  </th></tr><tr><td rowspan="1" colspan="1">Head length</td><td rowspan="1" colspan="1">16.8–25.7 (34) 20.6 ± 2.2</td><td rowspan="1" colspan="1">18.1–25 (31) 21.5 ± 1.9</td><td rowspan="1" colspan="1">0.98311</td><td rowspan="1" colspan="1">0.9644</td><td rowspan="1" colspan="1">2.1842</td><td rowspan="1" colspan="1"><bold>0.03328</bold>*</td></tr><tr><td rowspan="1" colspan="1">Head width</td><td rowspan="1" colspan="1">8.4–13.1 (34) 11.1 ± 1.2</td><td rowspan="1" colspan="1">0.3–15.9 (31) 12 ± 1.2</td><td rowspan="1" colspan="1">0.712</td><td rowspan="1" colspan="1">0.3549</td><td rowspan="1" colspan="1">2.9933</td><td rowspan="1" colspan="1"><bold>0.003981</bold>**</td></tr><tr><td rowspan="1" colspan="1">Head height</td><td rowspan="1" colspan="1">7.2–16 (34) 10.8 ± 1.6</td><td rowspan="1" colspan="1">8.8–14.5 (31) 10.9 ± 1.3</td><td rowspan="1" colspan="1">0.6615</td><td rowspan="1" colspan="1">0.2609</td><td rowspan="1" colspan="1">0.49648</td><td rowspan="1" colspan="1">0.6213</td></tr><tr><td rowspan="1" colspan="1">Jaw length</td><td rowspan="1" colspan="1">12–22.2 (34) 16 ± 2.3</td><td rowspan="1" colspan="1">12.3–20.6 (31) 16 ± 1.9</td><td rowspan="1" colspan="1">0.73959</td><td rowspan="1" colspan="1">0.4111</td><td rowspan="1" colspan="1">1.0628</td><td rowspan="1" colspan="1">0.2921</td></tr><tr><td rowspan="1" colspan="1">Snout length</td><td rowspan="1" colspan="1">7.6–13 (34) 9.7 ± 1.2</td><td rowspan="1" colspan="1">8.3–12.9 (31) 10.2 ± 1.1</td><td rowspan="1" colspan="1">0.71868</td><td rowspan="1" colspan="1">0.3682</td><td rowspan="1" colspan="1">1.9703</td><td rowspan="1" colspan="1"><bold>0.05</bold>*</td></tr><tr><td rowspan="1" colspan="1">Forelimb length</td><td rowspan="1" colspan="1">31.2–51.8 (34) 41.3 ± 4.3</td><td rowspan="1" colspan="1">35.1–58.8 (31) 45.6 ± 5.4</td><td rowspan="1" colspan="1">1.2386</td><td rowspan="1" colspan="1">0.5567</td><td rowspan="1" colspan="1">3.4396</td><td rowspan="1" colspan="1"><bold>0.001056</bold>**</td></tr><tr><td rowspan="1" colspan="1">Hindlimb length</td><td rowspan="1" colspan="1">57.4–92.5 (34) 73 ± 7.7</td><td rowspan="1" colspan="1">61.9–99.9 (31) 79.1 ± 8.3</td><td rowspan="1" colspan="1">0.99276</td><td rowspan="1" colspan="1">0.9857</td><td rowspan="1" colspan="1">2.999</td><td rowspan="1" colspan="1"><bold>0.003917</bold>**</td></tr><tr><td rowspan="1" colspan="1">Axilla-groin length</td><td rowspan="1" colspan="1">23.2–45.2 (34) 34.7 ± 4.8</td><td rowspan="1" colspan="1">27.5–43.8 (31) 36 ± 4.3</td><td rowspan="1" colspan="1">0.66547</td><td rowspan="1" colspan="1">0.2677</td><td rowspan="1" colspan="1">1.1778</td><td rowspan="1" colspan="1">0.2435</td></tr><tr><td rowspan="1" colspan="1">Snout-vent length</td><td rowspan="1" colspan="1">53.4–91 (34) 76.2 ± 8.5</td><td rowspan="1" colspan="1">61.4–106 (31) 82.9 ± 9.2</td><td rowspan="1" colspan="1">1.1642</td><td rowspan="1" colspan="1">0.6758</td><td rowspan="1" colspan="1">2.9648</td><td rowspan="1" colspan="1"><bold>0.00431</bold>**</td></tr><tr><td rowspan="1" colspan="1">Tail length</td><td rowspan="1" colspan="1">147–256 (34) 201.7 ± 28.6</td><td rowspan="1" colspan="1">110–270 (31) 178.3 ± 41.6</td><td rowspan="1" colspan="1">0.55363</td><td rowspan="1" colspan="1">0.2125</td><td rowspan="1" colspan="1">-1.5182</td><td rowspan="1" colspan="1">0.1341</td></tr><tr><td rowspan="1" colspan="1">Dewlap length</td><td rowspan="1" colspan="1">21.5–56 (34) 39 ± 8.4</td><td rowspan="1" colspan="1">22.2–59 (31) 40.5 ± 7.3</td><td rowspan="1" colspan="1">0.66178</td><td rowspan="1" colspan="1">0.2613</td><td rowspan="1" colspan="1">0.88446</td><td rowspan="1" colspan="1">0.3799</td></tr><tr><td rowspan="1" colspan="1">Dewlap height</td><td rowspan="1" colspan="1">9.5–31.3 (34) 19 ± 5.9</td><td rowspan="1" colspan="1">7.11–39.5 (31) 20.3± 3.3</td><td rowspan="1" colspan="1">1.0045</td><td rowspan="1" colspan="1">0.9887</td><td rowspan="1" colspan="1">0.84217</td><td rowspan="1" colspan="1">0.403</td></tr><tr><td rowspan="1" colspan="1">Interparietal scale length</td><td rowspan="1" colspan="1">1.1–2.2 (34) 1.5 ± 0.3</td><td rowspan="1" colspan="1">0.8–1.6 (31) 1.2 ± 0.2</td><td rowspan="1" colspan="1">0.98311</td><td rowspan="1" colspan="1">0.9644</td><td rowspan="1" colspan="1">-4.439</td><td rowspan="1" colspan="1">3.8e-05***</td></tr><tr><td rowspan="1" colspan="1">Tympanum length</td><td rowspan="1" colspan="1">2.1–3.5 (34) 2.6 ± 0.3</td><td rowspan="1" colspan="1">2.0–4.1 (31) 2.8 ± 0.4</td><td rowspan="1" colspan="1">1.7784</td><td rowspan="1" colspan="1">0.1163</td><td rowspan="1" colspan="1">2.2627</td><td rowspan="1" colspan="1">0.0272*</td></tr></tbody></table></table-wrap><table-wrap id="T5" position="float" orientation="portrait"><label>Table 5.</label><caption><p>Sexual variation in lepidosis and measurements (mm) in <italic><tp:taxon-name><tp:taxon-name-part taxon-name-part-type="genus" reg="Anolis">Anolis</tp:taxon-name-part><tp:taxon-name-part taxon-name-part-type="species" reg="dracula">dracula</tp:taxon-name-part></tp:taxon-name></italic> sp. n.; range followed by mean and standard deviation.</p></caption><table id="TID0EALAG" rules="all"><tbody><tr><th rowspan="2" colspan="1">Character</th><th rowspan="1" colspan="1">Males</th><th rowspan="1" colspan="1">Females</th></tr><tr><th rowspan="1" colspan="1"><italic>N</italic> = 21</th><th rowspan="1" colspan="1"><italic>N</italic> = 13</th></tr><tr><td rowspan="1" colspan="1">Scales between second canthals</td><td rowspan="1" colspan="1">14–16, 14.7 ± 1</td><td rowspan="1" colspan="1">13–17, 14.8 ± 1.2</td></tr><tr><td rowspan="1" colspan="1">Postrostrals</td><td rowspan="1" colspan="1">6–9, 6.9 ± 1.2</td><td rowspan="1" colspan="1">6–8, 6.5 ± 0.7</td></tr><tr><td rowspan="1" colspan="1">Row of loreals</td><td rowspan="1" colspan="1">9–11, 9.6 ± 0.6</td><td rowspan="1" colspan="1">9–11, 9.5 ± 0.6</td></tr><tr><td rowspan="1" colspan="1">Scales between supraorbital semicircles</td><td rowspan="1" colspan="1">4–5, 4.2 ± 0.4</td><td rowspan="1" colspan="1">2–5, 3.7 ± 0.8</td></tr><tr><td rowspan="1" colspan="1">Scales between interparietal and semicircles</td><td rowspan="1" colspan="1">5–7, 5.7 ± 0.8</td><td rowspan="1" colspan="1">5–7, 6.4 ± 0.8</td></tr><tr><td rowspan="1" colspan="1">Supralabials to below center of eye</td><td rowspan="1" colspan="1">6–8, 6.7 ± 0.6</td><td rowspan="1" colspan="1">6–8, 6.8 ± 0.5</td></tr><tr><td rowspan="1" colspan="1">Postmentals</td><td rowspan="1" colspan="1">6–9, 6.9 ± 1.2</td><td rowspan="1" colspan="1">6–7, 6.2 ± 0.4</td></tr><tr><td rowspan="1" colspan="1">Lamellae under phalanges III–IV of fourth toe</td><td rowspan="1" colspan="1">18–22, 19.6 ± 1.2</td><td rowspan="1" colspan="1">19–23, 20.5 ± 1.1</td></tr><tr><td rowspan="1" colspan="1">Head length</td><td rowspan="1" colspan="1">19.1–25.74, 22 ± 1.9</td><td rowspan="1" colspan="1">16.5–21.72, 19.1 ± 1.9</td></tr><tr><td rowspan="1" colspan="1">Head width</td><td rowspan="1" colspan="1">9–13.1, 11.11 ± 1.3</td><td rowspan="1" colspan="1">8.4–11.1, 10.2 ± 0.8</td></tr><tr><td rowspan="1" colspan="1">Head height</td><td rowspan="1" colspan="1">9.1–16, 12 ± 1.9</td><td rowspan="1" colspan="1">7.2–11.2, 9.8 ± 1.1</td></tr><tr><td rowspan="1" colspan="1">Jaw length</td><td rowspan="1" colspan="1">12–17, 14.2 ± 1.6</td><td rowspan="1" colspan="1">14.8–22.2, 17.8 ± 2.8</td></tr><tr><td rowspan="1" colspan="1">Snout length</td><td rowspan="1" colspan="1">8.6–13, 10.4 ± 1.3</td><td rowspan="1" colspan="1">7.6–10.8, 9 ± 1</td></tr><tr><td rowspan="1" colspan="1">Forelimb length</td><td rowspan="1" colspan="1">39.1–51.8, 46.4 ± 4.1</td><td rowspan="1" colspan="1">31.2–44.7, 38.1 ± 3.8</td></tr><tr><td rowspan="1" colspan="1">Hindlimb length</td><td rowspan="1" colspan="1">57.4–77.5, 67.8 ± 6.3</td><td rowspan="1" colspan="1">62.1–92.5, 76.9 ± 8.5</td></tr><tr><td rowspan="1" colspan="1">Axilla-groin length</td><td rowspan="1" colspan="1">23.2–37.6, 30.6 ± 4.6</td><td rowspan="1" colspan="1">30.6–45.2, 36.5 ± 4.5</td></tr><tr><td rowspan="1" colspan="1">Snout-vent length</td><td rowspan="1" colspan="1">66.6–90.9, 80.2 ± 7.3</td><td rowspan="1" colspan="1">53.4–80.2, 69.4 ± 8.6</td></tr><tr><td rowspan="1" colspan="1">Tail length</td><td rowspan="1" colspan="1">183–256, 213 ± 26.1</td><td rowspan="1" colspan="1">147–241, 187.6 ± 30.9</td></tr></tbody></table></table-wrap></tp:treatment-sec><tp:treatment-sec sec-type="diagnosis" id="SECID0EB3AG"><title>Diagnosis.</title><p>We assign <italic><tp:taxon-name><tp:taxon-name-part taxon-name-part-type="genus" reg="Anolis">Anolis</tp:taxon-name-part><tp:taxon-name-part taxon-name-part-type="species" reg="dracula">dracula</tp:taxon-name-part></tp:taxon-name></italic> to the <italic><tp:taxon-name><tp:taxon-name-part taxon-name-part-type="genus" reg="Dactyloa">Dactyloa</tp:taxon-name-part></tp:taxon-name></italic> clade within <italic><tp:taxon-name><tp:taxon-name-part taxon-name-part-type="genus" reg="Anolis">Anolis</tp:taxon-name-part></tp:taxon-name></italic> (<xref ref-type="bibr" rid="B33">Poe 2004</xref>, <xref ref-type="bibr" rid="B35">Poe et al. 2017</xref>) based on the following combination of characters: sexual size dimorphism; large body with high numbers of lamellae; more than 20 scales across the snout; Alpha type caudal vertebrae; prefrontal bone separated from nasal; lengthened dentary and loss of angular.</p><p><italic><tp:taxon-name><tp:taxon-name-part taxon-name-part-type="genus" reg="Anolis">Anolis</tp:taxon-name-part><tp:taxon-name-part taxon-name-part-type="species" reg="dracula">dracula</tp:taxon-name-part></tp:taxon-name></italic> is most similar in morphology and coloration to <italic><tp:taxon-name><tp:taxon-name-part taxon-name-part-type="genus" reg="Anolis">A.</tp:taxon-name-part><tp:taxon-name-part taxon-name-part-type="species" reg="aequatorialis">aequatorialis</tp:taxon-name-part></tp:taxon-name></italic> (character states in parentheses), but differs from it in the following characters: large and robust hemipenes, 14 mm (4.7 mm; <italic>W</italic> = 0; <italic>p</italic> = 0.004), with a well-developed spermatic sulcus (hemipenis small; Figure <xref ref-type="fig" rid="F8">8</xref>); well-developed parietal crests, bowed outwards and projected laterally (relatively straight parietal crests, without laterally extending edges) (Figure <xref ref-type="fig" rid="F9">9</xref>); pineal foramen large, oval (rounded and small), and contacting fronto-parietal fissure (pineal foramen not contacting fronto-parietal fissure; Figure <xref ref-type="fig" rid="F9">9</xref>); rugose (smooth) basioccipital and sphenoccipital tubercles; jugal and squamosal in contact (separated by postorbital; Figure <xref ref-type="fig" rid="F10">10</xref>); posterior edge of dentary extending over more than a quarter of supra-angular (1/8 the size of supra-angular; Figure <xref ref-type="fig" rid="F10">10</xref>); dewlap scales cream (green or yellowish green) and in seven (10) rows in males, yellow or turquoise (green or yellowish green) and in five (six) rows in females (Figure <xref ref-type="fig" rid="F4">4</xref>); edge of dewlap cream (green or yellowish green); dewlap background brown or reddish brown (yellowish green to black), with orange (yellowish green, turquoise or yellowish orange) spots in males; dewlap background reddish brown to black (dark brown to black) in females; throat and chin cream splashed with dark brown (yellowish green); some males exhibit a lateral dark brown ocellus on neck, similar in size to eye (green, turquoise or brown, larger than eye); some females bear a dorsal, longitudinal brown stripe (absent; Figure <xref ref-type="fig" rid="F3">3</xref>); dark transverse bands on limbs of females weakly defined or absent (limb bands well defined in females, Figs <xref ref-type="fig" rid="F5">5</xref>, <xref ref-type="fig" rid="F6">6</xref>); smaller body size, 76.2 ± 8.5 mm SVL, (82.9 ± 9.2 mm; <italic>t</italic> = 2.96; <italic>p</italic> = 0.00431); shorter head, 20.6 ± 2.2 mm head length (21.5 ± 1.9; <italic>t</italic> = 2.18; <italic>p</italic> = 0.03328); narrower head, 11.1 ± 1.2 mm head width (12.0 ± 1.2 mm; <italic>t</italic> = 2.99; <italic>p</italic> = 0.004); shorter forelimbs, 41.4±4.3 mm (45.6 ± 5.4 mm; <italic>t</italic> = 3.44; <italic>p</italic> = 0.001); shorter hind limbs, 73.0 ± 7.7 mm (79.1 ± 8.3 mm; <italic>t</italic> = 2.999; <italic>p</italic> = 0.004); larger interparietal scale, 1.48 ± 0.25 mm in length (1.22 ± 0.2 mm; <italic>t</italic> = -4.439; <italic>p</italic> = -3.85 e-05); narrower tympanum, 2.6 ± 0.3 mm in length (2.8 ± 0.4 mm; <italic>t</italic> = 2.29; <italic>p</italic> = 0.027) (Figure <xref ref-type="fig" rid="F11">11</xref>; Tables <xref ref-type="table" rid="T3">3</xref>–<xref ref-type="table" rid="T4">4</xref>).</p><fig id="F8" position="float" orientation="portrait"><label>Figure 8.</label><caption><p>Hemipenes of four species of <italic><tp:taxon-name><tp:taxon-name-part taxon-name-part-type="genus" reg="Anolis">Anolis</tp:taxon-name-part></tp:taxon-name></italic> from Ecuador in sulcate (left) and asulcate (right) views. <bold>A</bold><italic><tp:taxon-name><tp:taxon-name-part taxon-name-part-type="genus" reg="Anolis">A.</tp:taxon-name-part><tp:taxon-name-part taxon-name-part-type="species" reg="dracula">dracula</tp:taxon-name-part></tp:taxon-name></italic> sp. n. <named-content xmlns:xlink="http://www.w3.org/1999/xlink" content-type="dwc:institutional_code" xlink:type="simple">QCAZ</named-content> 4395, 84.4 mm SVL <bold>B</bold><italic><tp:taxon-name><tp:taxon-name-part taxon-name-part-type="genus" reg="Anolis">A.</tp:taxon-name-part><tp:taxon-name-part taxon-name-part-type="species" reg="aequatorialis">aequatorialis</tp:taxon-name-part></tp:taxon-name></italic> DHMECN1509, 97.0 mm SVL <bold>C</bold><italic><tp:taxon-name><tp:taxon-name-part taxon-name-part-type="genus" reg="Anolis">A.</tp:taxon-name-part><tp:taxon-name-part taxon-name-part-type="species" reg="fitchi">fitchi</tp:taxon-name-part></tp:taxon-name></italic><named-content xmlns:xlink="http://www.w3.org/1999/xlink" content-type="dwc:institutional_code" xlink:type="simple">DHMECN</named-content> 5114, 80.0 mm SVL <bold>D</bold><italic><tp:taxon-name><tp:taxon-name-part taxon-name-part-type="genus" reg="Anolis">A.</tp:taxon-name-part><tp:taxon-name-part taxon-name-part-type="species" reg="podocarpus">podocarpus</tp:taxon-name-part></tp:taxon-name></italic> QCAZ6038, 90.5 mm SVL.</p></caption><graphic xmlns:xlink="http://www.w3.org/1999/xlink" xlink:href="zookeys-794-135-g008.jpg" position="float" orientation="portrait" xlink:type="simple" id="oo_239853.jpg"/></fig><fig id="F9" position="float" orientation="portrait"><label>Figure 9.</label><caption><p>Cranial osteology of <bold>1</bold><italic><tp:taxon-name><tp:taxon-name-part taxon-name-part-type="genus" reg="Anolis">Anolis</tp:taxon-name-part><tp:taxon-name-part taxon-name-part-type="species" reg="dracula">dracula</tp:taxon-name-part></tp:taxon-name></italic> sp. n. (<named-content xmlns:xlink="http://www.w3.org/1999/xlink" content-type="dwc:institutional_code" xlink:type="simple">DHMECN</named-content> 12586) <bold>2</bold><italic><tp:taxon-name><tp:taxon-name-part taxon-name-part-type="genus" reg="Anolis">A.</tp:taxon-name-part><tp:taxon-name-part taxon-name-part-type="species" reg="aequatorialis">aequatorialis</tp:taxon-name-part></tp:taxon-name></italic> (<named-content xmlns:xlink="http://www.w3.org/1999/xlink" content-type="dwc:institutional_code" xlink:type="simple">DHMECN</named-content> 7623) <bold>3</bold><italic><tp:taxon-name><tp:taxon-name-part taxon-name-part-type="genus" reg="Anolis">A.</tp:taxon-name-part><tp:taxon-name-part taxon-name-part-type="species" reg="fitchi">fitchi</tp:taxon-name-part></tp:taxon-name></italic> (<named-content xmlns:xlink="http://www.w3.org/1999/xlink" content-type="dwc:institutional_code" xlink:type="simple">DHMECN</named-content> 9247) <bold>4</bold><italic><tp:taxon-name><tp:taxon-name-part taxon-name-part-type="genus" reg="Anolis">A.</tp:taxon-name-part><tp:taxon-name-part taxon-name-part-type="species" reg="podocarpus">podocarpus</tp:taxon-name-part></tp:taxon-name></italic> (QCAZR 6047). <bold>A</bold> dorsal view of snout region; <bold>B</bold> dorsal view of frontal region <bold>C</bold> dorsal view of parietal region <bold>D</bold> ventral view of occipital region. Abbreviations: bap, basipterygoid process; boc, basioccipital; pf, pineal foramen; fr, frontal; mx, maxillae; na, nasals; par, parietal; pbas, parabasisphenoid; pref, prefrontal; sot, sphenoccipital tubercle. Photographs by Carolina Reyes-Puig.</p></caption><graphic xmlns:xlink="http://www.w3.org/1999/xlink" xlink:href="zookeys-794-135-g009.jpg" position="float" orientation="portrait" xlink:type="simple" id="oo_239854.jpg"/></fig><fig id="F10" position="float" orientation="portrait"><label>Figure 10.</label><caption><p>Cranial osteology of <bold>1</bold><italic><tp:taxon-name><tp:taxon-name-part taxon-name-part-type="genus" reg="Anolis">Anolis</tp:taxon-name-part><tp:taxon-name-part taxon-name-part-type="species" reg="dracula">dracula</tp:taxon-name-part></tp:taxon-name></italic> sp. n. (<named-content xmlns:xlink="http://www.w3.org/1999/xlink" content-type="dwc:institutional_code" xlink:type="simple">DHMECN</named-content> 12586) <bold>2</bold><italic><tp:taxon-name><tp:taxon-name-part taxon-name-part-type="genus" reg="Anolis">A.</tp:taxon-name-part><tp:taxon-name-part taxon-name-part-type="species" reg="aequatorialis">aequatorialis</tp:taxon-name-part></tp:taxon-name></italic> (<named-content xmlns:xlink="http://www.w3.org/1999/xlink" content-type="dwc:institutional_code" xlink:type="simple">DHMECN</named-content> 7623) <bold>3</bold><italic><tp:taxon-name><tp:taxon-name-part taxon-name-part-type="genus" reg="Anolis">A.</tp:taxon-name-part><tp:taxon-name-part taxon-name-part-type="species" reg="fitchi">fitchi</tp:taxon-name-part></tp:taxon-name></italic> (<named-content xmlns:xlink="http://www.w3.org/1999/xlink" content-type="dwc:institutional_code" xlink:type="simple">DHMECN</named-content> 9247) <bold>4</bold><italic><tp:taxon-name><tp:taxon-name-part taxon-name-part-type="genus" reg="Anolis">A.</tp:taxon-name-part><tp:taxon-name-part taxon-name-part-type="species" reg="podocarpus">podocarpus</tp:taxon-name-part></tp:taxon-name></italic> (QCAZR 6047) <bold>A</bold> lateral view of postorbital region <bold>B</bold> lateral (top) and medial (bottom) views of the mandible <bold>C</bold> posterior view of cranium. Abbreviations: afs, adductor fossa; aiaf, anterior inferior alveolar foramen; cor, coronoid; den, dentary; j, jugal; oc, occipital condyle; par, parietal; porb, postorbital; q, quadrate; soc, supraoccipital; sot, sphenoccipital tubercle; span, supra-angular; sq, squamosal. Photographs by Carolina Reyes-Puig.</p></caption><graphic xmlns:xlink="http://www.w3.org/1999/xlink" xlink:href="zookeys-794-135-g010.jpg" position="float" orientation="portrait" xlink:type="simple" id="oo_239855.jpg"/></fig><fig id="F11" position="float" orientation="portrait"><label>Figure 11.</label><caption><p>Box plots of eight variables in <italic><tp:taxon-name><tp:taxon-name-part taxon-name-part-type="genus" reg="Anolis">Anolis</tp:taxon-name-part><tp:taxon-name-part taxon-name-part-type="species" reg="dracula">dracula</tp:taxon-name-part></tp:taxon-name></italic> sp. n. and <italic><tp:taxon-name><tp:taxon-name-part taxon-name-part-type="genus" reg="Anolis">A.</tp:taxon-name-part><tp:taxon-name-part taxon-name-part-type="species" reg="aequatorialis">aequatorialis</tp:taxon-name-part></tp:taxon-name></italic>. <bold>A</bold> Snout-vent length <bold>B</bold> Head length <bold>C</bold> Head width <bold>D</bold> Forelimb length <bold>E</bold> Hindlimb length <bold>F</bold> Snout length <bold>G</bold> Interparietal scale length <bold>H</bold> Tympanum length.</p></caption><graphic xmlns:xlink="http://www.w3.org/1999/xlink" xlink:href="zookeys-794-135-g011.jpg" position="float" orientation="portrait" xlink:type="simple" id="oo_239856.jpg"/></fig><p>Among dactyloid species from Ecuador and Colombia, <italic><tp:taxon-name><tp:taxon-name-part taxon-name-part-type="genus" reg="Anolis">Anolis</tp:taxon-name-part><tp:taxon-name-part taxon-name-part-type="species" reg="dracula">dracula</tp:taxon-name-part></tp:taxon-name></italic> is similar in color and morphology to <italic><tp:taxon-name><tp:taxon-name-part taxon-name-part-type="genus" reg="Anolis">A.</tp:taxon-name-part><tp:taxon-name-part taxon-name-part-type="species" reg="fitchi">fitchi</tp:taxon-name-part></tp:taxon-name></italic> and <italic><tp:taxon-name><tp:taxon-name-part taxon-name-part-type="genus" reg="Anolis">A.</tp:taxon-name-part><tp:taxon-name-part taxon-name-part-type="species" reg="podocarpus">podocarpus</tp:taxon-name-part></tp:taxon-name></italic>. However, both species occur east of the Andes in Ecuador and they can be distinguished (character states in parentheses) from <italic><tp:taxon-name><tp:taxon-name-part taxon-name-part-type="genus" reg="Anolis">A.</tp:taxon-name-part><tp:taxon-name-part taxon-name-part-type="species" reg="dracula">dracula</tp:taxon-name-part></tp:taxon-name></italic> by the following characters: hemipenis with slightly defined lobules, which means that the outline of the lobules are not clearly distinguishable from the trunk (lobules well defined), and twice as long as hemipenes of <italic><tp:taxon-name><tp:taxon-name-part taxon-name-part-type="genus" reg="Anolis">A.</tp:taxon-name-part><tp:taxon-name-part taxon-name-part-type="species" reg="fitchi">fitchi</tp:taxon-name-part></tp:taxon-name></italic> and <italic><tp:taxon-name><tp:taxon-name-part taxon-name-part-type="genus" reg="Anolis">A.</tp:taxon-name-part><tp:taxon-name-part taxon-name-part-type="species" reg="podocarpus">podocarpus</tp:taxon-name-part></tp:taxon-name></italic>, hemipenis length in <italic><tp:taxon-name><tp:taxon-name-part taxon-name-part-type="genus" reg="Anolis">A.</tp:taxon-name-part><tp:taxon-name-part taxon-name-part-type="species" reg="dracula">dracula</tp:taxon-name-part></tp:taxon-name></italic> 14 mm (<italic><tp:taxon-name><tp:taxon-name-part taxon-name-part-type="genus" reg="Anolis">A.</tp:taxon-name-part><tp:taxon-name-part taxon-name-part-type="species" reg="fitchi">fitchi</tp:taxon-name-part></tp:taxon-name></italic> 7 mm; <italic><tp:taxon-name><tp:taxon-name-part taxon-name-part-type="genus" reg="Anolis">A.</tp:taxon-name-part><tp:taxon-name-part taxon-name-part-type="species" reg="podocarpus">podocarpus</tp:taxon-name-part></tp:taxon-name></italic> 6 mm; Figure <xref ref-type="fig" rid="F8">8</xref>); well-developed parietal crests, bowed outwards and projected laterally (irregular, with curved edges in <italic><tp:taxon-name><tp:taxon-name-part taxon-name-part-type="genus" reg="Anolis">A.</tp:taxon-name-part><tp:taxon-name-part taxon-name-part-type="species" reg="fitchi">fitchi</tp:taxon-name-part></tp:taxon-name></italic>; relatively straight in <italic><tp:taxon-name><tp:taxon-name-part taxon-name-part-type="genus" reg="Anolis">A.</tp:taxon-name-part><tp:taxon-name-part taxon-name-part-type="species" reg="podocarpus">podocarpus</tp:taxon-name-part></tp:taxon-name></italic>; Figure <xref ref-type="fig" rid="F9">9</xref>); large and oval pineal foramen (small and rounded in <italic><tp:taxon-name><tp:taxon-name-part taxon-name-part-type="genus" reg="Anolis">A.</tp:taxon-name-part><tp:taxon-name-part taxon-name-part-type="species" reg="fitchi">fitchi</tp:taxon-name-part></tp:taxon-name></italic> and <italic><tp:taxon-name><tp:taxon-name-part taxon-name-part-type="genus" reg="Anolis">A.</tp:taxon-name-part><tp:taxon-name-part taxon-name-part-type="species" reg="podocarpus">podocarpus</tp:taxon-name-part></tp:taxon-name></italic>); smooth lateral edges of frontal bone (serrated in <italic><tp:taxon-name><tp:taxon-name-part taxon-name-part-type="genus" reg="Anolis">A.</tp:taxon-name-part><tp:taxon-name-part taxon-name-part-type="species" reg="fitchi">fitchi</tp:taxon-name-part></tp:taxon-name></italic> and <italic><tp:taxon-name><tp:taxon-name-part taxon-name-part-type="genus" reg="Anolis">A.</tp:taxon-name-part><tp:taxon-name-part taxon-name-part-type="species" reg="podocarpus">podocarpus</tp:taxon-name-part></tp:taxon-name></italic>; Figure <xref ref-type="fig" rid="F9">9</xref>); short nasal bones (elongated in <italic><tp:taxon-name><tp:taxon-name-part taxon-name-part-type="genus" reg="Anolis">A.</tp:taxon-name-part><tp:taxon-name-part taxon-name-part-type="species" reg="fitchi">fitchi</tp:taxon-name-part></tp:taxon-name></italic> and <italic><tp:taxon-name><tp:taxon-name-part taxon-name-part-type="genus" reg="Anolis">A.</tp:taxon-name-part><tp:taxon-name-part taxon-name-part-type="species" reg="podocarpus">podocarpus</tp:taxon-name-part></tp:taxon-name></italic>; Figure <xref ref-type="fig" rid="F9">9</xref>); lateral projections on posterolateral edges of parietal crests (no lateral projections in <italic><tp:taxon-name><tp:taxon-name-part taxon-name-part-type="genus" reg="Anolis">A.</tp:taxon-name-part><tp:taxon-name-part taxon-name-part-type="species" reg="fitchi">fitchi</tp:taxon-name-part></tp:taxon-name></italic>); strongly rugose surface of basioccipital and sphenoccipital tubercles (rugose in <italic><tp:taxon-name><tp:taxon-name-part taxon-name-part-type="genus" reg="Anolis">A.</tp:taxon-name-part><tp:taxon-name-part taxon-name-part-type="species" reg="fitchi">fitchi</tp:taxon-name-part></tp:taxon-name></italic> and slightly rugose in <italic><tp:taxon-name><tp:taxon-name-part taxon-name-part-type="genus" reg="Anolis">A.</tp:taxon-name-part><tp:taxon-name-part taxon-name-part-type="species" reg="podocarpus">podocarpus</tp:taxon-name-part></tp:taxon-name></italic>); jugal and squamosal bones in contact (separated by postorbital bone in <italic><tp:taxon-name><tp:taxon-name-part taxon-name-part-type="genus" reg="Anolis">A.</tp:taxon-name-part><tp:taxon-name-part taxon-name-part-type="species" reg="fitchi">fitchi</tp:taxon-name-part></tp:taxon-name></italic> and <italic><tp:taxon-name><tp:taxon-name-part taxon-name-part-type="genus" reg="Anolis">A.</tp:taxon-name-part><tp:taxon-name-part taxon-name-part-type="species" reg="podocarpus">podocarpus</tp:taxon-name-part></tp:taxon-name></italic>; Figure <xref ref-type="fig" rid="F10">10</xref>); posterior edge of dentary extending ¼ length of suprangular (same in <italic><tp:taxon-name><tp:taxon-name-part taxon-name-part-type="genus" reg="Anolis">A.</tp:taxon-name-part><tp:taxon-name-part taxon-name-part-type="species" reg="fitchi">fitchi</tp:taxon-name-part></tp:taxon-name></italic> and ⅛ of suprangular length in <italic><tp:taxon-name><tp:taxon-name-part taxon-name-part-type="genus" reg="Anolis">A.</tp:taxon-name-part><tp:taxon-name-part taxon-name-part-type="species" reg="podocarpus">podocarpus</tp:taxon-name-part></tp:taxon-name></italic>); a poorly developed nuchal crest in males (well defined in <italic><tp:taxon-name><tp:taxon-name-part taxon-name-part-type="genus" reg="Anolis">A.</tp:taxon-name-part><tp:taxon-name-part taxon-name-part-type="species" reg="fitchi">fitchi</tp:taxon-name-part></tp:taxon-name></italic> and <italic><tp:taxon-name><tp:taxon-name-part taxon-name-part-type="genus" reg="Anolis">A.</tp:taxon-name-part><tp:taxon-name-part taxon-name-part-type="species" reg="podocarpus">podocarpus</tp:taxon-name-part></tp:taxon-name></italic>); brown iris with a golden ring (turquoise blue with a white ring in <italic><tp:taxon-name><tp:taxon-name-part taxon-name-part-type="genus" reg="Anolis">A.</tp:taxon-name-part><tp:taxon-name-part taxon-name-part-type="species" reg="podocarpus">podocarpus</tp:taxon-name-part></tp:taxon-name></italic>, bluish grey with golden ring in <italic><tp:taxon-name><tp:taxon-name-part taxon-name-part-type="genus" reg="Anolis">A.</tp:taxon-name-part><tp:taxon-name-part taxon-name-part-type="species" reg="fitchi">fitchi</tp:taxon-name-part></tp:taxon-name></italic>); large interspaces of naked skin among dewlap scale rows (reduced interspaces in <italic><tp:taxon-name><tp:taxon-name-part taxon-name-part-type="genus" reg="Anolis">A.</tp:taxon-name-part><tp:taxon-name-part taxon-name-part-type="species" reg="fitchi">fitchi</tp:taxon-name-part></tp:taxon-name></italic> and <italic><tp:taxon-name><tp:taxon-name-part taxon-name-part-type="genus" reg="Anolis">A.</tp:taxon-name-part><tp:taxon-name-part taxon-name-part-type="species" reg="podocarpus">podocarpus</tp:taxon-name-part></tp:taxon-name></italic>; Figure <xref ref-type="fig" rid="F4">4</xref>); uniformly brown or reddish brown dewlap with cream edges and spots varying from turquoise to light brown in females and orange spots in males (<italic><tp:taxon-name><tp:taxon-name-part taxon-name-part-type="genus" reg="Anolis">A.</tp:taxon-name-part><tp:taxon-name-part taxon-name-part-type="species" reg="fitchi">fitchi</tp:taxon-name-part></tp:taxon-name></italic> with yellowish-brown dewlap, with dark brown edges and throat, and in <italic><tp:taxon-name><tp:taxon-name-part taxon-name-part-type="genus" reg="Anolis">A.</tp:taxon-name-part><tp:taxon-name-part taxon-name-part-type="species" reg="podocarpus">podocarpus</tp:taxon-name-part></tp:taxon-name></italic> reddish-brown dewlap with dark brown anteriorly and pink posteriorly; Figure <xref ref-type="fig" rid="F4">4</xref>).</p><p>Other <italic><tp:taxon-name><tp:taxon-name-part taxon-name-part-type="genus" reg="Dactyloa">Dactyloa</tp:taxon-name-part></tp:taxon-name></italic> species distributed in the lowlands and foothills of western Ecuador and Colombia and somewhat similar to <italic><tp:taxon-name><tp:taxon-name-part taxon-name-part-type="genus" reg="Anolis">Anolis</tp:taxon-name-part><tp:taxon-name-part taxon-name-part-type="species" reg="dracula">dracula</tp:taxon-name-part></tp:taxon-name></italic> are <italic><tp:taxon-name><tp:taxon-name-part taxon-name-part-type="genus" reg="Anolis">A.</tp:taxon-name-part><tp:taxon-name-part taxon-name-part-type="species" reg="chloris">chloris</tp:taxon-name-part></tp:taxon-name></italic>, <italic><tp:taxon-name><tp:taxon-name-part taxon-name-part-type="genus" reg="Anolis">A.</tp:taxon-name-part><tp:taxon-name-part taxon-name-part-type="species" reg="fasciatus">fasciatus</tp:taxon-name-part></tp:taxon-name></italic>, <italic><tp:taxon-name><tp:taxon-name-part taxon-name-part-type="genus" reg="Anolis">A.</tp:taxon-name-part><tp:taxon-name-part taxon-name-part-type="species" reg="gemmosus">gemmosus</tp:taxon-name-part></tp:taxon-name></italic>, <italic><tp:taxon-name><tp:taxon-name-part taxon-name-part-type="genus" reg="Anolis">A.</tp:taxon-name-part><tp:taxon-name-part taxon-name-part-type="species" reg="otongae">otongae</tp:taxon-name-part></tp:taxon-name></italic>, <italic><tp:taxon-name><tp:taxon-name-part taxon-name-part-type="genus" reg="Anolis">A.</tp:taxon-name-part><tp:taxon-name-part taxon-name-part-type="species" reg="parilis">parilis</tp:taxon-name-part></tp:taxon-name></italic>, <italic><tp:taxon-name><tp:taxon-name-part taxon-name-part-type="genus" reg="Anolis">A.</tp:taxon-name-part><tp:taxon-name-part taxon-name-part-type="species" reg="poei">poei</tp:taxon-name-part></tp:taxon-name></italic> and <italic><tp:taxon-name><tp:taxon-name-part taxon-name-part-type="genus" reg="Anolis">A.</tp:taxon-name-part><tp:taxon-name-part taxon-name-part-type="species" reg="ventrimaculatus">ventrimaculatus</tp:taxon-name-part></tp:taxon-name></italic>. However, these species are smaller in SVL (range between 56 – 80 mm) and hemipenial length than <italic><tp:taxon-name><tp:taxon-name-part taxon-name-part-type="genus" reg="Anolis">A.</tp:taxon-name-part><tp:taxon-name-part taxon-name-part-type="species" reg="dracula">dracula</tp:taxon-name-part></tp:taxon-name></italic> and have dewlaps with a white background (brown or reddish brown in <italic><tp:taxon-name><tp:taxon-name-part taxon-name-part-type="genus" reg="Anolis">A.</tp:taxon-name-part><tp:taxon-name-part taxon-name-part-type="species" reg="dracula">dracula</tp:taxon-name-part></tp:taxon-name></italic>).</p><p>Finally, although the average ND2 genetic distance between <italic><tp:taxon-name><tp:taxon-name-part taxon-name-part-type="genus" reg="Anolis">A.</tp:taxon-name-part><tp:taxon-name-part taxon-name-part-type="species" reg="dracula">dracula</tp:taxon-name-part></tp:taxon-name></italic> and its closest relative <italic><tp:taxon-name><tp:taxon-name-part taxon-name-part-type="genus" reg="Anolis">A.</tp:taxon-name-part><tp:taxon-name-part taxon-name-part-type="species" reg="aequatorialis">aequatorialis</tp:taxon-name-part></tp:taxon-name></italic> is relatively low (0.049), it is comparable to DNA divergences between other species pairs, such as <italic><tp:taxon-name><tp:taxon-name-part taxon-name-part-type="genus" reg="Anolis">Anolis</tp:taxon-name-part><tp:taxon-name-part taxon-name-part-type="species" reg="heterodermus">heterodermus</tp:taxon-name-part></tp:taxon-name></italic> versus <italic><tp:taxon-name><tp:taxon-name-part taxon-name-part-type="genus" reg="Anolis">Anolis</tp:taxon-name-part><tp:taxon-name-part taxon-name-part-type="species" reg="inderenae">inderenae</tp:taxon-name-part></tp:taxon-name></italic> (0.042) and <italic><tp:taxon-name><tp:taxon-name-part taxon-name-part-type="genus" reg="Anolis">Anolis</tp:taxon-name-part><tp:taxon-name-part taxon-name-part-type="species" reg="anatoloros">anatoloros</tp:taxon-name-part></tp:taxon-name></italic> versus <italic><tp:taxon-name><tp:taxon-name-part taxon-name-part-type="genus" reg="Anolis">Anolis</tp:taxon-name-part><tp:taxon-name-part taxon-name-part-type="species" reg="jacare">jacare</tp:taxon-name-part></tp:taxon-name></italic> (0.041).</p></tp:treatment-sec><tp:treatment-sec sec-type="description" id="SECID0E32BG"><title>Description of holotype</title><p><bold>(paratype data in parentheses).</bold><italic>Head</italic>: Frontal depression present; head dorsal scales small and keeled in frontal and nasal regions; internasals smooth; parietal region with granular scales; post-rostrals seven (6–9), fourth enlarged; nasal contacting rostral; circumnasal round, separated from rostral by one scale; external naris separated from rostral by three scales, not contacting supralabial; supraorbitals larger than adjacent scales, polygonal, rugose, and separated by two scales from supraorbital semicircles; supraocular disk with small, keeled scales of similar size; parietals heterogeneous in size, slightly quadrangular and keeled; scales between interparietal and supraorbital semicircles heterogeneous in size; interparietal larger than wide, slightly rhomboid, much larger than adjacent scales (10 ×), similar in size to ear opening, and separated by 2–3 small scales from supraorbital semicircles; scales between interparietal and nape 13; parietal scales keeled; canthals keeled; nasal scale single; canthal scales nine (8–9); anterior canthals contacting circumnasals; scales between first canthals 17 (14–17); scales between second canthals 14 (13–17); loreal rows 8 (8–11), keeled, horizontal, upper contacting canthals; preoculars four; subocular scales seven, separated from supralabials by 1–2 scale rows; temporals small and granular, not in rows or series; supralabials seven (6–8); ear opening oval-shaped, surrounded by small granular scales; anterior edge of rostral ventrally visible; mental semicircular, concave and divided; infralabials in seven rows; sublabials absent; postmentals 9 (6–9).</p><p><italic>Dewlap</italic>: 56 mm long and 31.3 mm high (males 46 ± 7 mm [33–56] in length, 22.8 ± 4.8 mm [17.3–30.4] in width, n = 21; females 34 ± 8 mm [21.5–49] in length, 15 ± 4 mm [10–23] in width, n = 13); dewlap extending posterior to arms in males and slightly beyond the insertion of the arms in females; dewlap longitudinal scale rows seven (5–8), separated by naked skin; clusters of dewlap scales broad and colored.</p><p><italic>Trunk</italic>: Middorsal and paravertebral scales small and keeled, slightly larger than flanking scales, which are granular/conical and separated by small skin interspaces; ventral scales smooth, subimbricate, larger than dorsals; groin, axilla and neck covered by granular scales; nuchal and dorsal folds present, reduced in females; two enlarged postanals in males.</p><p><italic>Limbs</italic>: Fore and hind limbs with keeled scales; hind limbs more robust, 1.8 times longer than forelimbs; lamellae of subdigital pad of fourth toe 19 (18–23; counted in the manner of <xref ref-type="bibr" rid="B57">Williams et al. 1995</xref>).</p><p><italic>Tail</italic>: Cylindrical, with keeled scales at the base, others imbricated; 125% longer than snout-vent length.</p><p><italic>Color in life</italic> (holotype and paratypes): <italic><tp:taxon-name><tp:taxon-name-part taxon-name-part-type="genus" reg="Anolis">Anolis</tp:taxon-name-part><tp:taxon-name-part taxon-name-part-type="species" reg="dracula">dracula</tp:taxon-name-part></tp:taxon-name></italic> is chromatically variable depending on sex, emotional stress, and perch type (Figure <xref ref-type="fig" rid="F5">5</xref>). Males dorsum with dark brown transverse bands delineated by black and separated by greenish brown, or light brown or black bands separated by cream (Figs <xref ref-type="fig" rid="F6">6</xref>, <xref ref-type="fig" rid="F9">9</xref>); females dorsum varies, from light green with dark green V-shaped transverse bands separated by pinkish cream, turquoise cream or whitish cream lines (Figure <xref ref-type="fig" rid="F5">5</xref>), to beige or dark brown with darker brown transverse bands separated by whitish coloration (Figs <xref ref-type="fig" rid="F5">5</xref>, <xref ref-type="fig" rid="F6">6</xref>); all morphs exhibit a light brown or black hourglass-shaped spot on insertion of forelimbs; tail dark green with bands separated by pink spaces in females and light green or dark brown in males; belly usually cream; throat cream with light green small spots in females and immaculate in males; iris copper; tongue cream; in males naked skin of gular sac dark brown, with bright turquoise to bright green scattered irregular markings, longitudinal rows of sac scales green; in females, naked skin of gular sac brown, with irregular bright turquoise to bright brown scattered markings, longitudinal rows of sac scales turquoise.</p><p><italic>Color in preservative</italic> (holotype and paratypes preserved between two and ten years): Dorsum in males bluish grey, flanks whitish pale-blue, with light or black hourglass-shaped spots, belly grey or bluish cream (Figs <xref ref-type="fig" rid="F6">6</xref>–<xref ref-type="fig" rid="F7">7</xref>); dorsum in females bluish grey, separated by light bluish-cream transverse bands on flanks, with black or white spots, belly cream; both sexes with black visceral peritoneum.</p><p><italic>Hemipenis</italic> (Figure <xref ref-type="fig" rid="F8">8</xref>): Hemipenis bilobed, 14 mm in length; trunk becoming distinctly wider distally; lobules short and rounded; asulcate side with a semicircular constriction in first quarter of trunk; sulcus spermaticus wide, with thick fringes, branching at base of lobules and extending to base of transversal veil on sulcate side of lobules; apical and asulcate surfaces of lobules covered by calyces; asulcate region of trunk and proximal region of lobules with thin transverse folds; surface of constriction separating stem from apex with small calyces and folds.</p><p><italic>Skull</italic> (based on <named-content xmlns:xlink="http://www.w3.org/1999/xlink" content-type="dwc:institutional_code" xlink:type="simple">DHMECN</named-content> 12586; Figs <xref ref-type="fig" rid="F9">9</xref>–<xref ref-type="fig" rid="F10">10</xref>): Cephalic casque absent; parietal roof flat and slightly convex, with a depression in postparietal region, the crests meet posteriorly and are bowed outwards, projected laterally, with crenulations on edges, and anterolateral corners extending with posterolateral edges of frontal; pineal foramen contacting fronto-parietal suture; postfrontal present; frontal bones rugose, with blunt supraorbital edges; prefrontal contacting nasal between frontal and maxilla; no parallel crests on nasals; nasal bones convex, slender, and elevated in middorsal region; external nares bordered posteriorly by nasals; nasals slightly overlapping premaxilla; jugal and squamosal in contact; posterodorsal ramus of squamosal moderately long; sphenoccipital tubercles slightly raised; basipterygoid process short and wide; occipital, basioccipital and parabasisphenoid wider than long and rugose; splenial present; process of coronoid extending posteriorly; external opening of surangular foramen entirely within surangular; posterior suture of dentary extending beyond posterior edge of coronoid process; angular process of dentary present; skull longer and higher than wide.</p></tp:treatment-sec><tp:treatment-sec sec-type="distribution" id="SECID0EG6BG"><title>Distribution and natural history.</title><p><italic><tp:taxon-name><tp:taxon-name-part taxon-name-part-type="genus" reg="Anolis">Anolis</tp:taxon-name-part><tp:taxon-name-part taxon-name-part-type="species" reg="dracula">dracula</tp:taxon-name-part></tp:taxon-name></italic> occurs on the foothills of the Andes of southwestern of Colombia and northwestern Ecuador. It has been recorded in the provinces of Carchi and Imbabura, Ecuador, and the department of Nariño, Colombia, between 1187–2353 m in elevation. The known distributional area of <italic><tp:taxon-name><tp:taxon-name-part taxon-name-part-type="genus" reg="Anolis">A.</tp:taxon-name-part><tp:taxon-name-part taxon-name-part-type="species" reg="dracula">dracula</tp:taxon-name-part></tp:taxon-name></italic> is relatively small, approximately 1582 km<sup>2</sup> (Figure <xref ref-type="fig" rid="F13">13</xref>), and all records are from evergreen low montane forest (<xref ref-type="bibr" rid="B9">Cuesta et al. 2009</xref>, <xref ref-type="bibr" rid="B29">MAE 2013</xref>).</p><p><italic><tp:taxon-name><tp:taxon-name-part taxon-name-part-type="genus" reg="Anolis">Anolis</tp:taxon-name-part><tp:taxon-name-part taxon-name-part-type="species" reg="dracula">dracula</tp:taxon-name-part></tp:taxon-name></italic> was the most common species of anole during surveys conducted by the Herpetological Division from Instituto Nacional de Biodiversidad de Ecuador during the June-August period in 2015 and 2016 at Cerro Oscuro in the Dracula Reserve. Specimens were collected in mature and secondary forests, degraded areas with pastures and native vegetation, as well as along the edges of secondary roads. Almost all specimens were found sleeping at night on leaves of <tp:taxon-name><tp:taxon-name-part taxon-name-part-type="family">Araceae</tp:taxon-name-part></tp:taxon-name>, <tp:taxon-name><tp:taxon-name-part taxon-name-part-type="family">Arecaceae</tp:taxon-name-part></tp:taxon-name>, and pteridophytes, between 0.6 and 2.3 m above the ground.</p><p>Occasional observations during 2016 (March-June) suggest that <italic><tp:taxon-name><tp:taxon-name-part taxon-name-part-type="genus" reg="Anolis">A.</tp:taxon-name-part><tp:taxon-name-part taxon-name-part-type="species" reg="dracula">dracula</tp:taxon-name-part></tp:taxon-name></italic> shows sleeping-perch fidelity and is active on the ground. A female was observed sleeping on the same leaf of <tp:taxon-name><tp:taxon-name-part taxon-name-part-type="family">Araceae</tp:taxon-name-part></tp:taxon-name> for two consecutive nights. In the same field trip, we observed two females in clear and sunny days starting thermoregulatory behavior at 7 am, with slight head movements and small jumps between branches. As the sun rose, the females moved down to the ground. A male was observed foraging on leaf litter at noon. In addition, several specimens were collected in pitfall traps. Some individuals were observed on leaf litter during the day, with cryptic coloration (brown color), whereas at night, most specimens were greenish.</p><p>Stomach contents revealed at least 10 prey items and three species of parasites. The most diverse prey was <tp:taxon-name><tp:taxon-name-part taxon-name-part-type="order">Coleoptera</tp:taxon-name-part></tp:taxon-name> (4 spp.), followed by <tp:taxon-name><tp:taxon-name-part taxon-name-part-type="order">Hymenoptera</tp:taxon-name-part></tp:taxon-name> (3 spp., including two <tp:taxon-name><tp:taxon-name-part taxon-name-part-type="family">Formicidae</tp:taxon-name-part></tp:taxon-name>), <tp:taxon-name><tp:taxon-name-part taxon-name-part-type="class">Arachnida</tp:taxon-name-part></tp:taxon-name> (1 sp.), <tp:taxon-name><tp:taxon-name-part taxon-name-part-type="order">Diptera</tp:taxon-name-part></tp:taxon-name> (1 sp.), and <tp:taxon-name><tp:taxon-name-part taxon-name-part-type="order">Lepidoptera</tp:taxon-name-part></tp:taxon-name> (1 sp.). Ants (<tp:taxon-name><tp:taxon-name-part taxon-name-part-type="order">Hymenoptera</tp:taxon-name-part></tp:taxon-name>) were the most frequent stomach content (44%), followed by <tp:taxon-name><tp:taxon-name-part taxon-name-part-type="phylum">Nematoda</tp:taxon-name-part></tp:taxon-name> (21%), plant material (14%), and <tp:taxon-name><tp:taxon-name-part taxon-name-part-type="order">Coleoptera</tp:taxon-name-part></tp:taxon-name>, <tp:taxon-name><tp:taxon-name-part taxon-name-part-type="order">Opiliones</tp:taxon-name-part></tp:taxon-name>, <tp:taxon-name><tp:taxon-name-part taxon-name-part-type="family">Araneidae</tp:taxon-name-part></tp:taxon-name>, and <tp:taxon-name><tp:taxon-name-part taxon-name-part-type="order">Diptera</tp:taxon-name-part></tp:taxon-name> (21%).</p></tp:treatment-sec><tp:treatment-sec sec-type="etymology" id="SECID0EYDAI"><title>Etymology.</title><p>The specific epithet <italic>dracula</italic> it is a noun in apposition that refers to the Dracula Reserve, located within the distribution of the new species and near its type locality. The Dracula Reserve is an initiative of the EcoMinga Foundation, sponsored by the Orchid Conservation Alliance, Rainforest Trust, University of Basel Botanical Garden, and their individual donors. The Reserve protects an area with a high diversity of orchids of the genus <italic><tp:taxon-name><tp:taxon-name-part taxon-name-part-type="genus" reg="Dracula">Dracula</tp:taxon-name-part></tp:taxon-name></italic>.</p></tp:treatment-sec><tp:treatment-sec sec-type="Phylogenetic relationships" id="SECID0EPEAI"><title>Phylogenetic relationships.</title><p>The Bayesian analysis estimated <italic><tp:taxon-name><tp:taxon-name-part taxon-name-part-type="genus" reg="Anolis">Anolis</tp:taxon-name-part><tp:taxon-name-part taxon-name-part-type="species" reg="dracula">dracula</tp:taxon-name-part></tp:taxon-name></italic> to be sister to <italic><tp:taxon-name><tp:taxon-name-part taxon-name-part-type="genus" reg="Anolis">A.</tp:taxon-name-part><tp:taxon-name-part taxon-name-part-type="species" reg="aequatorialis">aequatorialis</tp:taxon-name-part></tp:taxon-name></italic>, with strong support (Figure <xref ref-type="fig" rid="F12">12</xref>). This relationship was expected, as these species are very similar in morphology and coloration (Figs <xref ref-type="fig" rid="F2">2</xref>–<xref ref-type="fig" rid="F4">4</xref>). The above clade is sister to <italic><tp:taxon-name><tp:taxon-name-part taxon-name-part-type="genus" reg="Anolis">A.</tp:taxon-name-part><tp:taxon-name-part taxon-name-part-type="species" reg="anoriensis">anoriensis</tp:taxon-name-part></tp:taxon-name></italic>, and within a strongly supported clade also containing <italic><tp:taxon-name><tp:taxon-name-part taxon-name-part-type="genus" reg="Anolis">A.</tp:taxon-name-part><tp:taxon-name-part taxon-name-part-type="species" reg="gemmosus">gemmosus</tp:taxon-name-part></tp:taxon-name></italic>, <italic><tp:taxon-name><tp:taxon-name-part taxon-name-part-type="genus" reg="Anolis">A.</tp:taxon-name-part><tp:taxon-name-part taxon-name-part-type="species" reg="otongae">otongae</tp:taxon-name-part></tp:taxon-name></italic>, <italic><tp:taxon-name><tp:taxon-name-part taxon-name-part-type="genus" reg="Anolis">A.</tp:taxon-name-part><tp:taxon-name-part taxon-name-part-type="species" reg="poei">poei</tp:taxon-name-part></tp:taxon-name></italic>, <italic><tp:taxon-name><tp:taxon-name-part taxon-name-part-type="genus" reg="Anolis">A.</tp:taxon-name-part><tp:taxon-name-part taxon-name-part-type="species" reg="eulaemus">eulaemus</tp:taxon-name-part></tp:taxon-name></italic>, <italic><tp:taxon-name><tp:taxon-name-part taxon-name-part-type="genus" reg="Anolis">A.</tp:taxon-name-part><tp:taxon-name-part taxon-name-part-type="species" reg="ventrimaculatus">ventrimaculatus</tp:taxon-name-part></tp:taxon-name></italic>, <italic><tp:taxon-name><tp:taxon-name-part taxon-name-part-type="genus" reg="Anolis">A.</tp:taxon-name-part><tp:taxon-name-part taxon-name-part-type="species" reg="peraccae">peraccae</tp:taxon-name-part></tp:taxon-name></italic>, <italic><tp:taxon-name><tp:taxon-name-part taxon-name-part-type="genus" reg="Anolis">A.</tp:taxon-name-part><tp:taxon-name-part taxon-name-part-type="species" reg="anchicayae">anchicayae</tp:taxon-name-part></tp:taxon-name></italic>, <italic><tp:taxon-name><tp:taxon-name-part taxon-name-part-type="genus" reg="Anolis">A.</tp:taxon-name-part><tp:taxon-name-part taxon-name-part-type="species" reg="fasciatus">fasciatus</tp:taxon-name-part></tp:taxon-name></italic>, <italic><tp:taxon-name><tp:taxon-name-part taxon-name-part-type="genus" reg="Anolis">A.</tp:taxon-name-part><tp:taxon-name-part taxon-name-part-type="species" reg="chloris">chloris</tp:taxon-name-part></tp:taxon-name></italic>, <italic><tp:taxon-name><tp:taxon-name-part taxon-name-part-type="genus" reg="Anolis">A.</tp:taxon-name-part><tp:taxon-name-part taxon-name-part-type="species" reg="gorgonae">gorgonae</tp:taxon-name-part></tp:taxon-name></italic>, and <italic><tp:taxon-name><tp:taxon-name-part taxon-name-part-type="genus" reg="Anolis">A.</tp:taxon-name-part><tp:taxon-name-part taxon-name-part-type="species" reg="festae">festae</tp:taxon-name-part></tp:taxon-name></italic>, all representing an important radiation of the <italic><tp:taxon-name><tp:taxon-name-part taxon-name-part-type="genus" reg="Dactyloa">Dactyloa</tp:taxon-name-part></tp:taxon-name></italic> clade of <italic><tp:taxon-name><tp:taxon-name-part taxon-name-part-type="genus" reg="Anolis">Anolis</tp:taxon-name-part></tp:taxon-name></italic> along the western slopes of the Tropical Andes in northwestern South America (Figure <xref ref-type="fig" rid="F12">12</xref>).</p><fig id="F12" position="float" orientation="portrait"><label>Figure 12.</label><caption><p>Phylogeny of <italic><tp:taxon-name><tp:taxon-name-part taxon-name-part-type="genus" reg="Dactyloa">Dactyloa</tp:taxon-name-part></tp:taxon-name></italic> including <italic><tp:taxon-name><tp:taxon-name-part taxon-name-part-type="genus" reg="Anolis">Anolis</tp:taxon-name-part><tp:taxon-name-part taxon-name-part-type="species" reg="dracula">dracula</tp:taxon-name-part></tp:taxon-name></italic> sp. n., 50% majority-rule consensus tree obtained from a Bayesian analysis of 117 specimens, two mitochondrial genes (COI, ND2) and one nuclear gene (RAG1). Numbers above branches correspond to Bayesian posterior probability (<abbrev xmlns:xlink="http://www.w3.org/1999/xlink" xlink:title="posterior probability" id="ABBRID0EHLAI" xlink:type="simple">PP</abbrev>) values; asterisks represent <abbrev xmlns:xlink="http://www.w3.org/1999/xlink" xlink:title="posterior probability" id="ABBRID0ELLAI" xlink:type="simple">PP</abbrev> ≥ 0.95; scale bar corresponds to the mean number of nucleotide substitutions per site. Photographs from top to bottom: <italic><tp:taxon-name><tp:taxon-name-part taxon-name-part-type="genus" reg="Anolis">Anolis</tp:taxon-name-part><tp:taxon-name-part taxon-name-part-type="species" reg="podocarpus">podocarpus</tp:taxon-name-part></tp:taxon-name></italic> (Santiago R. Ron-BIOWEB), <italic><tp:taxon-name><tp:taxon-name-part taxon-name-part-type="genus" reg="Anolis">A.</tp:taxon-name-part><tp:taxon-name-part taxon-name-part-type="species" reg="fitchi">fitchi</tp:taxon-name-part></tp:taxon-name></italic> (Juan C. Sánchez-BIOWEB), <italic><tp:taxon-name><tp:taxon-name-part taxon-name-part-type="genus" reg="Anolis">A.</tp:taxon-name-part><tp:taxon-name-part taxon-name-part-type="species" reg="aequatorialis">aequatorialis</tp:taxon-name-part></tp:taxon-name></italic> (Diego Quirola-BIOWEB), <italic><tp:taxon-name><tp:taxon-name-part taxon-name-part-type="genus" reg="Anolis">A.</tp:taxon-name-part><tp:taxon-name-part taxon-name-part-type="species" reg="dracula">dracula</tp:taxon-name-part></tp:taxon-name></italic> (Mario Yánez-Muñoz).</p></caption><graphic xmlns:xlink="http://www.w3.org/1999/xlink" xlink:href="zookeys-794-135-g012.jpg" position="float" orientation="portrait" xlink:type="simple" id="oo_239857.jpg"/></fig><fig id="F13" position="float" orientation="portrait"><label>Figure 13.</label><caption><p>Distribution of <italic><tp:taxon-name><tp:taxon-name-part taxon-name-part-type="genus" reg="Anolis">Anolis</tp:taxon-name-part><tp:taxon-name-part taxon-name-part-type="species" reg="dracula">dracula</tp:taxon-name-part></tp:taxon-name></italic> sp. n. and <italic><tp:taxon-name><tp:taxon-name-part taxon-name-part-type="genus" reg="Anolis">A.</tp:taxon-name-part><tp:taxon-name-part taxon-name-part-type="species" reg="aequatorialis">aequatorialis</tp:taxon-name-part></tp:taxon-name></italic>. White star represents the type locality of <italic><tp:taxon-name><tp:taxon-name-part taxon-name-part-type="genus" reg="Anolis">A.</tp:taxon-name-part><tp:taxon-name-part taxon-name-part-type="species" reg="dracula">dracula</tp:taxon-name-part></tp:taxon-name></italic> and the black star the type locality of <italic><tp:taxon-name><tp:taxon-name-part taxon-name-part-type="genus" reg="Anolis">A.</tp:taxon-name-part><tp:taxon-name-part taxon-name-part-type="species" reg="aequatorialis">aequatorialis</tp:taxon-name-part></tp:taxon-name></italic>. The blue line corresponds to the Mira River Basin. The black triangles indicate samples used in the phylogeny for each species. The source of the raster layer for the map is from <ext-link xmlns:xlink="http://www.w3.org/1999/xlink" xlink:type="simple" ext-link-type="uri" xlink:href="http://naturalearthdata.com">naturalearthdata.com</ext-link>.</p></caption><graphic xmlns:xlink="http://www.w3.org/1999/xlink" xlink:href="zookeys-794-135-g013.jpg" position="float" orientation="portrait" xlink:type="simple" id="oo_239858.jpg"/></fig></tp:treatment-sec><ref-list><ref id="B33"><mixed-citation xmlns:xlink="http://www.w3.org/1999/xlink" xlink:type="simple"><person-group><name name-style="western"><surname>Poe</surname><given-names>S</given-names></name></person-group> (<year>2004</year>) Phylogeny of anoles. Herpetological Monographs 18(1): 37–89. <ext-link xlink:type="simple" ext-link-type="doi" xlink:href="10.1655/0733-1347(2004)018[0037:POA]2.0.CO;2">https://doi.org/10.1655/0733-1347(2004)018[0037:POA]2.0.CO;2</ext-link></mixed-citation></ref><ref id="B35"><mixed-citation xmlns:xlink="http://www.w3.org/1999/xlink" xlink:type="simple"><person-group><name name-style="western"><surname>Poe</surname><given-names>S</given-names></name><name name-style="western"><surname>Nieto-Montes de Oca</surname><given-names>A</given-names></name><name name-style="western"><surname>Torres-Carvajal</surname><given-names>O</given-names></name><name name-style="western"><surname>de Queiroz</surname><given-names>K</given-names></name><name name-style="western"><surname>Velasco</surname><given-names>JA</given-names></name><name name-style="western"><surname>Truett</surname><given-names>B</given-names></name><name name-style="western"><surname>Levi</surname><given-names>NG</given-names></name><name name-style="western"><surname>Mason</surname><given-names>JR</given-names></name><name name-style="western"><surname>Köhler</surname><given-names>G</given-names></name><name name-style="western"><surname>Ayala-Varela</surname><given-names>F</given-names></name><name name-style="western"><surname>Latella</surname><given-names>I</given-names></name></person-group> (<year>2017</year>) <article-title>A phylogenetic, biogeographic, and taxonomic study of all extant species of <italic><tp:taxon-name><tp:taxon-name-part taxon-name-part-type="genus">Anolis</tp:taxon-name-part></tp:taxon-name></italic> (<tp:taxon-name><tp:taxon-name-part taxon-name-part-type="order">Squamata</tp:taxon-name-part></tp:taxon-name>; <tp:taxon-name><tp:taxon-name-part taxon-name-part-type="family">Iguanidae</tp:taxon-name-part></tp:taxon-name>).</article-title><source>Systematic biology</source><volume>66</volume>(<issue>5</issue>): <fpage>663</fpage>–<lpage>697</lpage>. <ext-link xlink:type="simple" ext-link-type="doi" xlink:href="10.1093/sysbio/syx029">https://doi.org/10.1093/sysbio/syx029</ext-link></mixed-citation></ref><ref id="B57"><mixed-citation xmlns:xlink="http://www.w3.org/1999/xlink" xlink:type="simple"><person-group><name name-style="western"><surname>Williams</surname><given-names>EE</given-names></name><name name-style="western"><surname>Rand</surname><given-names>H</given-names></name><name name-style="western"><surname>Rand</surname><given-names>AS</given-names></name><name name-style="western"><surname>O’Hara</surname><given-names>RJ</given-names></name></person-group> (<year>1995</year>) <article-title>A computer approach to the comparison and identification of species in difficult taxonomic groups.</article-title><source>Breviora</source><volume>502</volume>: <fpage>1</fpage>–<lpage>47</lpage>.</mixed-citation></ref><ref id="B9"><mixed-citation xmlns:xlink="http://www.w3.org/1999/xlink" xlink:type="simple"><person-group><name name-style="western"><surname>Cuesta</surname><given-names>F</given-names></name><name name-style="western"><surname>Peralvo</surname><given-names>M</given-names></name><name name-style="western"><surname>Valarezo</surname><given-names>N</given-names></name></person-group> (<year>2009</year>) <source>. Los bosques montanos de los Andes Tropicales. Una evaluación regional de su estado de conservación y de su vulnerabilidad a efectos del cambio climático. Programa Regional ECOBONA- Intercooperation.</source><publisher-name>Imprenta mariscal</publisher-name>, <publisher-loc>Quito</publisher-loc>, <size units="page">73 pp</size>.</mixed-citation></ref><ref id="B29"><mixed-citation xmlns:xlink="http://www.w3.org/1999/xlink" xlink:type="simple"><institution xlink:type="simple">MAE</institution> (Ministerio del Ambiente del Ecuador) (<year>2013</year>) <source>Sistema de clasificación de los ecosistemas del Ecuador continental.</source><publisher-name>Subsecretaría de Patrimonio Natural</publisher-name>, <publisher-loc>Quito, Ecuador</publisher-loc>, <size units="page">235 pp</size>.</mixed-citation></ref></ref-list></tp:taxon-treatment>
